# Supplementary material for: The Utility of (1→3)-β-D-Glucan Testing in the Diagnosis of Coccidioidomycosis in Hospitalized Immunocompromised Patients
Source: J Fungi (Basel). 2022 Jul 25;8(8):768. doi: 10.3390/jof8080768 (PMC9332557; doi:10.3390/jof8080768)
Supplement: Supplementary file 1 [file jof-08-00768-s001.zip]

Archive with 1 entries (1 files):
- jof-1823602-supplementary.pdf
